# Supplementary material for: Expression profiling and bioinformatic analyses suggest new target genes and pathways for human hair follicle related microRNAs
Source: BMC Dermatol. 2017 Feb 22;17:3. doi: 10.1186/s12895-017-0054-9 (PMC5322611; doi:10.1186/s12895-017-0054-9)
Supplement: Additional file 1: Tables S1-S4. — Significantly correlated target genes of miR-24, miR-31, miR-106a, and miR-221. Table S2. Overview of pathways identified via IPA and PANTHER. Table S3. Prediction of significantly correlated target genes of miR-24, miR-31, miR-106a, and miR-221. Table S4. Intra-individual mRNA and miRNA correlations. (XLSX 101 kb) [file 12895_2017_54_MOESM1_ESM.xlsx]

## Sheet: TabS1 sign correlated Genes
Table S1. Significantly correlated target genes of miR-24, miR-31, miR-106a and miR-221 corrected for multiple testing using Benjamini-Hochberg (P-value <0.01, highlighed in grey in the respective tissue). * indicates target genes with a P-value < 0.05 corrected for multiple testing using Bonferroni. # indicates genes that are targets of 2 or more miRNAs. + correlated at PBH<0.05 in the Spearman …
miR-24-3p
		mean				frontal			occipital
Probe ID	Gene	r	P-value	Padj	spearman	r	P-value	Padj	r	P-value	Padj
ILMN_1729117	COL5A2*#	-0.923833	1.20896e-10	1.69745e-05	+	-0.741456	3.38698e-05	0.0451506	-0.768948	1.13186e-05	0.0149925
ILMN_2298301	BNC1*	-0.863184	5.67565e-08	0.000876812	+	-0.728988	5.33168e-05	0.0530823	-0.795778	3.33393e-06	0.0102235
ILMN_1670305	SERPING1*#	-0.858376	8.10643e-08	0.000876812	+	-0.615919	0.00135382	0.150145	-0.817862	1.05714e-06	0.00706802
ILMN_2138801	TP63*#	-0.850492	1.41544e-07	0.00110409	+	-0.739573	3.63304e-05	0.0472316	-0.685879	0.000215858	0.0487003
ILMN_2149226	CAV1*	-0.844528	2.11386e-07	0.00141333	+	-0.687041	0.000208508	0.0782942	-0.719166	7.49552e-05	0.0326837
ILMN_1781906	RBM17*#	-0.842583	2.40054e-07	0.00153205	+	-0.751715	2.28704e-05	0.0396896	-0.65784	0.000476282	0.0648621
ILMN_1703946	ADORA2B*	-0.838378	3.14253e-07	0.00164392	+	-0.675762	0.000289956	0.0855963	-0.762619	1.47538e-05	0.0167672
ILMN_1796339	PLEKHA2*	0.837637	3.29263e-07	0.00164392	+	0.597418	0.00205226	0.17309	0.754769	2.02731e-05	0.0198191
ILMN_1655635	METTL3*	-0.837147	3.39541e-07	0.00164392	+	-0.556347	0.00475375	0.228659	-0.593013	0.0022577	0.116628
ILMN_2082585	SNAI2	-0.83546	3.77152e-07	0.00176515	+	-0.594358	0.00219318	0.175879	-0.729614	5.21466e-05	0.0275564
ILMN_1736533	RND2	0.828794	5.64888e-07	0.0023067	+	0.665676	0.000384925	0.0949066	0.713302	9.12593e-05	0.0351246
ILMN_2383934	ITGB1	-0.823448	7.71546e-07	0.00240733	+	-0.652863	0.000543597	0.107605	-0.733851	4.48001e-05	0.0258856
ILMN_1735353	IRX1	0.821069	8.8341e-07	0.00258409	+	0.737821	3.87598e-05	0.0489115	0.696854	0.00015466	0.0429347
ILMN_1655740	SNAI2	-0.820633	9.05455e-07	0.00259452	+	-0.524235	0.0085478	0.279663	-0.693812	0.000169876	0.0441453
ILMN_2083593	TTC32	0.81945	9.67663e-07	0.00265284	+	0.677536	0.000275558	0.0844759	0.637507	0.000805655	0.0781335
ILMN_1655429	TNFAIP1	-0.819062	9.88874e-07	0.00265284	+	-0.644315	0.000678458	0.115187	-0.786432	5.2036e-06	0.0117823
ILMN_1705849	SPR#	-0.818831	1.0017e-06	0.00265284	+	-0.422446	0.0397359	0.455671	-0.725277	6.07411e-05	0.0296842
ILMN_1804150	HIBADH#	-0.816936	1.11263e-06	0.0027587	+	-0.704268	0.000122457	0.0647805	-0.759997	1.64277e-05	0.0176072
ILMN_1849186	ZNF704	-0.816588	1.13417e-06	0.0027587	+	-0.732286	4.74012e-05	0.0508046	-0.741617	3.36664e-05	0.023527
ILMN_1757287	MAPK6	-0.816531	1.13772e-06	0.0027587	+	-0.602408	0.00183895	0.167336	-0.766639	1.24798e-05	0.0160146
ILMN_1814213	PQLC3	-0.81619	1.15923e-06	0.0027587	+	-0.788199	4.7917e-06	0.0205975	-0.747046	2.74081e-05	0.0213773
ILMN_1751465	BNC1	-0.815744	1.18788e-06	0.00277976	+	-0.776682	8.09426e-06	0.0247061	-0.626105	0.00106476	0.086475
ILMN_1715684	LAMB3#	-0.814976	1.23879e-06	0.00285136	+	-0.709069	0.000104882	0.061693	-0.69084	0.000185985	0.045955
ILMN_1653718	ZFAND2B	0.81307	1.3735e-06	0.00311045	+	0.587923	0.00251663	0.184685	0.658009	0.000474138	0.0647312
ILMN_1731714	CREB5	-0.811066	1.52913e-06	0.00325812	+	-0.691551	0.000182015	0.0735907	-0.669237	0.000348703	0.0587537
ILMN_1770244	CBX1	-0.809383	1.67168e-06	0.00330582	+	-0.565304	0.0039941	0.214126	-0.784362	5.72609e-06	0.0119157
ILMN_1799105	COL17A1#	-0.80865	1.73747e-06	0.00334179	+	-0.66483	0.000393988	0.0960387	-0.719821	7.33046e-05	0.0326837
ILMN_1730575	GCLC	-0.808086	1.78953e-06	0.00334916	+	-0.78798	4.84108e-06	0.0205975	-0.603882	0.0017797	0.107337
ILMN_1678842	THBS2	-0.807839	1.81286e-06	0.00334916	(+)	-0.82712	6.2351e-07	0.0125064	-0.649138	0.000599211	0.0705673
ILMN_2154053	KDSR	-0.807197	1.87455e-06	0.00337433	+	-0.644188	0.000680673	0.115311	-0.730298	5.08937e-05	0.027274
ILMN_1675857	COL4A6	-0.806232	1.97087e-06	0.0035028	+	-0.647357	0.000627494	0.113452	-0.73534	4.24448e-05	0.0254316
ILMN_1813400	CBR4#	-0.803767	2.23714e-06	0.00378442	+	-0.691708	0.000181149	0.0735907	-0.784986	5.56393e-06	0.0118365
ILMN_1812721	HIP1R	0.802818	2.34797e-06	0.00383336	+	0.508638	0.0111462	0.305634	0.755181	1.99443e-05	0.0198191
ILMN_1739236	ZNF668	0.802179	2.42527e-06	0.00391405	+	0.581611	0.00287239	0.194293	0.770698	1.05036e-05	0.0145524
ILMN_1704753	EPAS1	-0.800172	2.68288e-06	0.00409449	+	-0.682635	0.000237576	0.0803343	-0.681822	0.000243309	0.0510643
ILMN_2149164	SFRP1#	-0.799512	2.77283e-06	0.00414172	+	-0.747518	2.6915e-05	0.0410191	-0.724759	6.18467e-05	0.0299436
ILMN_1691410	BAMBI	0.797784	3.02106e-06	0.00426248	+	0.544191	0.00597593	0.247319	0.818044	1.04648e-06	0.00706802
ILMN_1802834	NCRNA00087	0.797484	3.06618e-06	0.00426248	+	0.385052	0.0631627	0.518887	0.412352	0.0452448	0.377458
ILMN_3178792	HNRNPA2B1	-0.79654	3.21179e-06	0.0043782	+	-0.654521	0.000520311	0.106254	-0.693896	0.000169439	0.0441453
ILMN_1800626	SESN1	-0.794207	3.59862e-06	0.00458508	+	-0.516005	0.00984773	0.293307	-0.812946	1.38271e-06	0.00807124
ILMN_1664931	GTF2E2	0.794097	3.61782e-06	0.00458508	+	0.548205	0.00554617	0.241725	0.820705	9.0177e-07	0.00706802
ILMN_1729645	BBC3	0.793688	3.69011e-06	0.00458508	+	0.551501	0.005213	0.236331	0.735585	4.20678e-05	0.0254316
ILMN_1674344	PARD6G#	-0.793009	3.81292e-06	0.00459939	+	-0.670243	0.000339026	0.0911903	-0.685843	0.00021609	0.0487003
ILMN_1806023	JUN#	-0.792137	3.97583e-06	0.00462027	+	-0.579412	0.00300593	0.196149	-0.783739	5.89228e-06	0.011924
ILMN_1750373	KAL1#	-0.792107	3.98169e-06	0.00462027	+	-0.644851	0.00066923	0.11487	-0.705608	0.00011731	0.0393103
ILMN_1781819	PAPSS1	-0.79173	4.05406e-06	0.00466569	+	-0.617358	0.0013093	0.148732	-0.64226	0.000714891	0.0745143
ILMN_1804351	FZD7#	-0.790147	4.3713e-06	0.00490887	+	-0.67559	0.000291392	0.0855963	-0.664838	0.000393905	0.0608549
ILMN_1670000	DCAF6	-0.789771	4.44967e-06	0.00490887	(+)	-0.606349	0.00168414	0.162966	-0.711566	9.66462e-05	0.0362405
ILMN_1735792	RHBDF2	0.788541	4.7153e-06	0.00509274	+	0.75848	1.74713e-05	0.0336037	0.590002	0.00240799	0.119562
ILMN_1671404	SVIL#	-0.788027	4.83043e-06	0.00517726	+	-0.629299	0.000985847	0.133585	-0.726252	5.87084e-05	0.0294394
ILMN_1675156	CDC42	0.787575	4.93368e-06	0.00521498	+	0.58197	0.00285105	0.194044	0.663655	0.000406894	0.0612987
ILMN_1767337	SFXN5	-0.787468	4.95842e-06	0.00521498	+	-0.565999	0.0039397	0.213739	-0.686867	0.000209598	0.0479602
ILMN_1667430	DEGS1	-0.787201	5.02076e-06	0.00521498	+	-0.587933	0.00251609	0.184685	-0.788169	4.79842e-06	0.011616
ILMN_1766925	CDH13	-0.785429	5.45119e-06	0.005467	(+)	-0.694311	0.000167294	0.0715655	-0.720189	7.23898e-05	0.0326816
ILMN_1655137	ZCCHC11#	-0.784678	5.64349e-06	0.00555669	+	-0.70911	0.000104739	0.061693	-0.586527	0.0025919	0.123365
ILMN_2395043	HSPA4	0.784099	5.79564e-06	0.00565099	+	0.571196	0.00355243	0.205805	0.720321	7.2065e-05	0.0326816
ILMN_1688639	FBXL2	-0.783315	6.00751e-06	0.00573803	+	-0.337992	0.10623	0.598629	-0.786975	5.07377e-06	0.0117823
ILMN_1764573	XIST	0.782174	6.32834e-06	0.00592365	+	0.713622	9.02946e-05	0.0592425	0.70601	0.000115802	0.0390849
ILMN_1742534	COL4A5	-0.782166	6.33062e-06	0.00592365	(+)	-0.707613	0.000109962	0.0622084	-0.664872	0.000393542	0.0608549
ILMN_1803392	TAX1BP3#	-0.7819	6.40757e-06	0.00592365	+	-0.718102	7.77078e-05	0.0567772	-0.684257	0.000226491	0.0490024
ILMN_1811955	PRMT5	0.781092	6.64628e-06	0.0060992	+	0.592824	0.00226686	0.178631	0.558115	0.00459484	0.156778
ILMN_1780861	METRNL	0.780322	6.88139e-06	0.00619352	(+)	0.650497	0.000578375	0.109464	0.735281	4.25357e-05	0.0254316
ILMN_1670542	AK2	0.780055	6.96437e-06	0.00622828	+	0.552989	0.0050682	0.233877	0.760734	1.59412e-05	0.0172298
ILMN_1696295	LY6G6D	0.778974	7.31042e-06	0.00631678	+	0.522	0.00888587	0.282973	0.807141	1.88e-06	0.00851495
ILMN_1738866	DEXI	0.778228	7.55764e-06	0.00642793	+	0.578941	0.00303519	0.196149	0.811093	1.52691e-06	0.00807124
ILMN_2043452	FANCE	-0.778183	7.57305e-06	0.00642793	+	-0.628972	0.00099367	0.133676	-0.675566	0.000291591	0.054443
ILMN_1691606	LYG2#	0.775935	8.36552e-06	0.0067789	+	0.592049	0.0023049	0.179392	0.735308	4.2494e-05	0.0254316
ILMN_1757736	IRX5	-0.775839	8.40084e-06	0.0067789	(+)	-0.639481	0.000766824	0.12102	-0.684335	0.000225969	0.0490024
ILMN_1791576	CHSY1	-0.775091	8.68151e-06	0.00696535	+	-0.701789	0.000132502	0.0667149	-0.656608	0.000492243	0.0658227
ILMN_1806733	COL18A1	-0.772043	9.91292e-06	0.00748298	+	-0.646149	0.000647326	0.113452	-0.703385	0.000125955	0.0403762
ILMN_1706015	FAM43A	0.771076	1.03344e-05	0.00759043	+	0.546379	0.00573829	0.244215	0.729853	5.17055e-05	0.0274991
ILMN_1653028	COL4A1	-0.770961	1.03858e-05	0.00759043	(+)	-0.500281	0.0127869	0.319995	-0.746816	2.76499e-05	0.0213773
ILMN_2107184	SNRK	0.770616	1.05405e-05	0.00759043	+	0.591097	0.00235235	0.180729	0.647578	0.000623923	0.0712215
ILMN_2375360	COL4A5	-0.770613	1.05418e-05	0.00759043	+	-0.745807	2.87374e-05	0.0412243	-0.545204	0.00586492	0.173297
ILMN_1695945	MEIS2#	-0.769602	1.10077e-05	0.00776656	(+)	-0.694234	0.000167693	0.0715655	-0.681273	0.000247244	0.0514597
ILMN_2238302	DST	-0.769339	1.1132e-05	0.00781502	+	-0.610407	0.00153651	0.15828	-0.717409	7.9549e-05	0.0333203
ILMN_3251672	DSG2	-0.768372	1.15988e-05	0.00790871	+	-0.701645	0.000133106	0.0667149	-0.533268	0.00728844	0.190424
ILMN_1768480	VGLL4	-0.768317	1.16262e-05	0.00790871	(+)	-0.542591	0.00615475	0.249896	-0.654155	0.000525381	0.0673149
ILMN_1738276	TMEM185A	0.768301	1.16338e-05	0.00790871	+	0.621438	0.00118985	0.14416	0.728042	5.51294e-05	0.0283202
ILMN_1659895	MSN	-0.767903	1.18318e-05	0.00798679	+	-0.560053	0.00442584	0.222172	-0.649283	0.000596956	0.0705673
ILMN_1692100	ZNF35	0.767533	1.20183e-05	0.00803529	+	0.450844	0.0270306	0.406256	0.657382	0.000482167	0.0651436
ILMN_1655194	PHF17#	0.767117	1.22309e-05	0.00810045	(+)	0.599967	0.00194078	0.169569	0.718785	7.59323e-05	0.0327511
ILMN_2370692	ANKZF1	-0.766144	1.27418e-05	0.00831926	+	-0.675915	0.000288693	0.0855151	-0.456931	0.0247878	0.299515
ILMN_1814173	SMARCA4#	0.765135	1.32914e-05	0.0083686	+	0.540277	0.00642136	0.254043	0.788763	4.66645e-06	0.0114947
ILMN_2393712	CTTN	-0.764731	1.35171e-05	0.00847271	+	-0.529503	0.00779315	0.270308	-0.766512	1.25465e-05	0.0160146
ILMN_1796629	EDNRA	0.764206	1.38158e-05	0.00850801	+	0.484361	0.0164619	0.348036	0.706835	0.000112761	0.0386416
ILMN_2128795	LRIG1	-0.763712	1.41019e-05	0.00860864	+	-0.653455	0.000535183	0.107127	-0.731189	4.93016e-05	0.02704
ILMN_1734950	LOXL1	-0.761484	1.54593e-05	0.00909693	+	-0.525602	0.00834643	0.277834	-0.71152	9.67922e-05	0.0362405
ILMN_1655821	CAPG	-0.761454	1.54783e-05	0.00909693	+	-0.595589	0.00213551	0.174397	-0.618952	0.00126146	0.093503
ILMN_1806634	NNT	-0.761372	1.55303e-05	0.00909693	+	-0.775042	8.70028e-06	0.0250074	-0.549687	0.00539423	0.167485
ILMN_3234932	FAM183A	-0.761342	1.55496e-05	0.00909693	+	-0.677798	0.000273484	0.0840237	-0.509261	0.0110312	0.221929
ILMN_2226628	ZNF184	-0.760677	1.5978e-05	0.00919431	+	-0.488683	0.0153881	0.339822	-0.667291	0.000368111	0.0596778
ILMN_1701170	BARX2	-0.760351	1.61926e-05	0.00921589	(+)	-0.559481	0.00447516	0.222791	-0.615082	0.00138029	0.0974693
ILMN_1738589	MGLL	0.760235	1.6269e-05	0.00921589	(+)	0.789069	4.59959e-06	0.0205975	0.530788	0.00761778	0.193703
ILMN_1807994	PCNP	-0.759732	1.66063e-05	0.00932647	+	-0.685015	0.000221463	0.0795263	-0.681232	0.000247543	0.0514597
ILMN_1740217	HACE1	0.759073	1.70566e-05	0.00954122	(+)	0.69797	0.000149386	0.0694526	0.628984	0.000993384	0.0843983
ILMN_1677237	CHCHD2	-0.758886	1.71861e-05	0.00955152	+	-0.3515	0.0921235	0.577174	-0.719554	7.39752e-05	0.0326837
ILMN_1712066	EXPH5	0.758311	1.75911e-05	0.00968586	+	0.577974	0.00309606	0.19659	0.712812	9.27525e-05	0.0353886
ILMN_1704294	CDH3	-0.758061	1.7769e-05	0.00972877	+	-0.666075	0.000380707	0.0946081	-0.681174	0.000247963	0.0514597
ILMN_1803988	MCL1#	-0.757959	1.78429e-05	0.00972877	+	-0.624174	0.00111507	0.140289	-0.633363	0.000892705	0.0811023
ILMN_1743130	PTGFRN	-0.757911	1.78769e-05	0.00972877	(+)	-0.528379	0.0079494	0.271875	-0.677469	0.000276094	0.0534079
ILMN_1710408	LGR4	-0.757575	1.81205e-05	0.00981522	+	-0.705793	0.000116613	0.0634619	-0.458444	0.0242542	0.29724
ILMN_1699208	NAP1L1	-0.7575	1.81756e-05	0.00981522	+	-0.667187	0.000369173	0.0931691	-0.612971	0.00144907	0.0995846
ILMN_1795778	P4HA2	-0.757331	1.83e-05	0.00984455	(+)	-0.47867	0.0179681	0.357322	-0.744086	3.06797e-05	0.022538
ILMN_1664922	FLNB	-0.756913	1.86097e-05	0.00993504	(+)	-0.641767	0.000723874	0.117771	-0.615939	0.00135318	0.0966894
ILMN_1751425	ERMP1	0.756409	1.89899e-05	0.00998355	+	0.592471	0.00228411	0.178953	0.709203	0.000104425	0.0379375
ILMN_2128668	FOXJ3*	-0.65927	0.000458341	0.0413999	+	-0.898531	2.51367e-09	0.000352935	-0.336349	0.108049	0.512685
ILMN_1786847	TGM3	0.749302	2.51243e-05	0.0115566	+	0.464617	0.022172	0.382443	0.808815	1.72246e-06	0.00807124
ILMN_2372915	P2RY2	0.636737	0.000821247	0.0547782	+	0.097161	0.65152	0.92352	0.808792	1.72455e-06	0.00807124
miR-24-2-5p
		mean				frontal			occipital
Probe ID	Gene	r	P-value	Padj(BH)	spearman	r	P-value	Padj(BH)	r	P-value	Padj(BH)
ILMN_1798971	FZD5	-0.82591	6.69215e-07	0.0023067	+	-0.476611	0.0185401	0.360696	-0.595891	0.00212159	0.113895
ILMN_1714397	CRYL1	-0.795464	3.38532e-06	0.00444709	+	-0.519355	0.0093002	0.286864	-0.520222	0.00916259	0.207021
ILMN_1729117	COL5A2#	-0.793788	3.67232e-06	0.00458508	+	-0.569118	0.00370322	0.208649	-0.682505	0.000238483	0.050212
ILMN_1655429	TNFAIP1	-0.769148	1.12226e-05	0.00783939	+	-0.521205	0.00900871	0.284064	-0.681068	0.000248729	0.0514907
ILMN_1749667	OBSCN	-0.760222	1.62781e-05	0.00921589	(+)	-0.571491	0.00353143	0.205471	-0.450502	0.0271615	0.310055
miR-31
		mean				frontal			occipital
Probe ID	Gene	r	P-value	Padj(BH)	spearman	r	P-value	Padj(BH)	r	P-value	Padj(BH)
ILMN_1710207	FAM178A*	-0.900039	2.14747e-09	0.000150759	+	-0.776849	8.03484e-06	0.0247061	-0.837293	3.36459e-07	0.00590511
ILMN_1810387	PLAA*	0.893204	4.30176e-09	0.000181707	+	0.831009	4.94868e-07	0.0125064	0.811538	1.49113e-06	0.00807124
ILMN_1760855	OCRL*	-0.891301	5.17661e-09	0.000181707	+	-0.827571	6.072e-07	0.0125064	-0.827867	5.96699e-07	0.00687438
ILMN_2364700	ENSA*#	0.881521	1.27396e-08	0.000351309	+	0.7737	9.22575e-06	0.0250074	0.840937	2.66998e-07	0.00535544
ILMN_1655137	ZCCHC11*#	-0.87964	1.50126e-08	0.000351309	+	-0.658956	0.000462228	0.101508	-0.740579	3.49966e-05	0.023527
ILMN_2304624	EIF4H*	-0.870149	3.30452e-08	0.00066282	+	-0.855864	9.71617e-08	0.00682105	-0.789116	4.58938e-06	0.0114947
ILMN_1843932	NS4ATP2*	-0.863865	5.39035e-08	0.000876812	+	-0.731222	4.92432e-05	0.0512152	-0.80091	2.58543e-06	0.00955291
ILMN_1760779	ENSA*#	0.861875	6.26241e-08	0.000876812	+	0.781965	6.38882e-06	0.0218787	0.830452	5.11707e-07	0.00653152
ILMN_3249608	ANKLE2*	-0.858705	7.91474e-08	0.000876812	+	-0.714397	8.79972e-05	0.058533	-0.810215	1.59979e-06	0.00807124
ILMN_1806023	JUN*#	-0.857015	8.94629e-08	0.000876812	+	-0.628857	0.00099644	0.133676	-0.853887	1.11787e-07	0.00313912
ILMN_1737426	PCMTD1*	-0.855518	9.9591e-08	0.000876812	+	-0.678027	0.000271682	0.0840237	-0.803121	2.312e-06	0.00901717
ILMN_1684034	STAT5B*#	-0.854618	1.06162e-07	0.000876812	+	-0.694778	0.000164908	0.0715655	-0.864227	5.24401e-08	0.0024543
ILMN_1705390	KLHL22*#	-0.847687	1.71292e-07	0.00126581	+	-0.683235	0.000233421	0.0799357	-0.713223	9.14977e-05	0.0351246
ILMN_1803392	TAX1BP3*#	-0.841556	2.5656e-07	0.0015662	+	-0.794194	3.60085e-06	0.0205975	-0.75158	2.29911e-05	0.0203518
ILMN_1753457	PKP3*#	0.837768	3.26561e-07	0.00164392	+	0.818916	9.9693e-07	0.0136347	0.826768	6.3649e-07	0.00687438
ILMN_1669635	NUP85	-0.834642	3.96688e-07	0.00179669	+	-0.639874	0.000759274	0.120188	-0.733929	4.46737e-05	0.0258856
ILMN_2398847	ARHGAP17	-0.828677	5.68797e-07	0.0023067	+	-0.608836	0.00159231	0.160685	-0.737154	3.97215e-05	0.0248979
ILMN_1781906	RBM17#	-0.827845	5.9748e-07	0.0023067	+	-0.578782	0.00304512	0.196215	-0.776817	8.04638e-06	0.0137724
ILMN_1793241	SRD5A1	-0.826567	6.44037e-07	0.0023067	+	-0.813792	1.321e-06	0.0136347	-0.702367	0.000130097	0.0408953
ILMN_1702633	RETSAT	0.826062	6.63292e-07	0.0023067	+	0.782028	6.37056e-06	0.0218787	0.706664	0.000113388	0.0386416
ILMN_1770612	KRT15	-0.826005	6.65513e-07	0.0023067	+	-0.770259	1.07031e-05	0.0263365	-0.714535	8.75929e-05	0.0346439
ILMN_1715789	DOCK1	-0.825306	6.93121e-07	0.0023067	+	-0.786293	5.23732e-06	0.0207332	-0.717179	8.01686e-05	0.0333203
ILMN_1679640	FXR1#	-0.825266	6.94733e-07	0.0023067	+	-0.726249	5.87144e-05	0.0530823	-0.791588	4.08173e-06	0.011462
ILMN_1788468	ARGLU1	-0.823564	7.66407e-07	0.00240733	+	-0.795255	3.41998e-06	0.0205975	-0.719409	7.43409e-05	0.0326837
ILMN_1749752	GAR1	0.822907	7.9578e-07	0.00242847	+	0.756433	1.89711e-05	0.0351362	0.548915	0.00547291	0.168449
ILMN_1715994	HGS	-0.82003	9.36696e-07	0.00263035	+	-0.769476	1.10669e-05	0.0263365	-0.659605	0.000454212	0.0637104
ILMN_1804351	FZD7#	-0.818501	1.02028e-06	0.00265284	+	-0.565805	0.00395484	0.213761	-0.739927	3.58562e-05	0.023527
ILMN_2138801	TP63#	-0.816436	1.14364e-06	0.0027587	+	-0.634779	0.00086209	0.128087	-0.735279	4.25392e-05	0.0254316
ILMN_2380163	PTPRF	-0.811963	1.45767e-06	0.00324865	+	-0.769708	1.0958e-05	0.0263365	-0.697016	0.000153885	0.0429347
ILMN_2045729	WDR12#	0.811579	1.48783e-06	0.00325812	+	0.584604	0.00269869	0.18905	0.873376	2.54492e-08	0.00178661
ILMN_1709334	TM9SF1	-0.810371	1.5866e-06	0.00325812	+	-0.707899	0.000108948	0.0621825	-0.664222	0.000400619	0.0611627
ILMN_1665736	EIF4A1	0.810143	1.60592e-06	0.00325812	+	0.756428	1.89752e-05	0.0351362	0.758952	1.71404e-05	0.018232
ILMN_1712718	BPNT1#	0.810097	1.60982e-06	0.00325812	+	0.576682	0.00317897	0.198312	0.8016	2.49717e-06	0.00947616
ILMN_1805466	SOX9	-0.809927	1.62435e-06	0.00325812	+	-0.624695	0.00110132	0.139674	-0.83195	4.67562e-07	0.00653152
ILMN_1814173	SMARCA4#	0.805528	2.04393e-06	0.00358725	+	0.590223	0.00239664	0.181733	0.880734	1.36502e-08	0.00178661
ILMN_1767470	SCPEP1	-0.804852	2.11626e-06	0.00363856	+	-0.717655	7.88906e-05	0.0568665	-0.702742	0.000128558	0.0408013
ILMN_2383489	CDK5RAP3	-0.804772	2.12499e-06	0.00363856	+	-0.665917	0.000382369	0.0947048	-0.772673	9.64634e-06	0.0145524
ILMN_1689515	CPLX3#	0.803483	2.26985e-06	0.00379406	+	0.487765	0.0156113	0.341049	0.796721	3.18349e-06	0.0102235
ILMN_1662128	ISY1	0.802853	2.3438e-06	0.00383336	+	0.602864	0.00182043	0.166795	0.621667	0.00118341	0.0911646
ILMN_2261784	CCNY#	0.801699	2.48478e-06	0.00393872	+	0.720842	7.07939e-05	0.0555301	0.782678	6.1849e-06	0.011924
ILMN_1757627	ZMYND19	0.800772	2.60342e-06	0.00401687	+	0.656675	0.000491364	0.104215	0.634762	0.000862452	0.0797733
ILMN_1745954	CORO1C	-0.799572	2.76453e-06	0.00414172	+	-0.763404	1.42828e-05	0.0302248	-0.701245	0.000134797	0.0415964
ILMN_1751161	COL7A1	-0.799074	2.83397e-06	0.00418213	+	-0.670087	0.000340513	0.0912406	-0.683818	0.000229443	0.0491644
ILMN_3244506	LOC441089#	0.798894	2.85946e-06	0.00418213	+	0.61205	0.00147997	0.155207	0.818482	1.02136e-06	0.00706802
ILMN_1674337	FKBP2	0.798463	2.9213e-06	0.00422854	+	0.791754	4.04942e-06	0.0205975	0.699258	0.000143492	0.0419903
ILMN_1736441	PDXP	0.797629	3.04434e-06	0.00426248	+	0.505449	0.0117506	0.310472	0.748192	2.62266e-05	0.0213773
ILMN_1757338	PLSCR4	-0.795827	3.32593e-06	0.00444709	+	-0.720673	7.12045e-05	0.0555419	-0.702558	0.000129312	0.0408923
ILMN_1716876	MED27	0.795442	3.38902e-06	0.00444709	+	0.655588	0.000505785	0.105223	0.745968	2.85616e-05	0.0214451
ILMN_3208140	MED27	0.795234	3.42348e-06	0.00445072	+	0.784575	5.67039e-06	0.0207332	0.722487	6.6907e-05	0.0311064
ILMN_1764723	SH3PXD2B#	-0.79379	3.67196e-06	0.00458508	+	-0.634353	0.000871207	0.128355	-0.770797	1.0459e-05	0.0145524
ILMN_2149164	SFRP1#	-0.792931	3.82716e-06	0.00459939	(+)	-0.62012	0.00122736	0.145784	-0.712144	9.48225e-05	0.0358858
ILMN_1793630	SLC4A3	-0.792901	3.83266e-06	0.00459939	+	-0.670583	0.000335808	0.0911903	-0.640972	0.00073857	0.0756089
ILMN_1694799	PIAS2#	0.792203	3.96337e-06	0.00462027	+	0.651809	0.000558863	0.108832	0.675512	0.00029204	0.0544544
ILMN_1671260	WLS	0.790889	4.21995e-06	0.00477828	+	0.694998	0.000163796	0.0715655	0.782743	6.16655e-06	0.011924
ILMN_2218450	LSM1	0.789004	4.61384e-06	0.00502179	+	0.636663	0.000822759	0.125525	0.724244	6.29645e-05	0.0303413
ILMN_1777528	NCBP1	0.787374	4.9804e-06	0.00521498	+	0.642756	0.000705936	0.116713	0.7333	4.57016e-05	0.0260845
ILMN_1687315	RXRA	-0.786633	5.15523e-06	0.0052834	+	-0.699674	0.000141634	0.0681036	-0.761868	1.52174e-05	0.0168237
ILMN_1698484	RHOV	0.785658	5.39391e-06	0.005467	+	0.703454	0.00012568	0.0653566	0.585091	0.00267131	0.124856
ILMN_1715647	VANGL2	-0.785028	5.55316e-06	0.00552977	+	-0.632165	0.000919338	0.130535	-0.763995	1.39376e-05	0.0165841
ILMN_1746968	PHF1#	-0.783744	5.89088e-06	0.00566517	+	-0.707312	0.000111038	0.0622084	-0.713597	9.0371e-05	0.0351246
ILMN_1728071	KRAS	-0.78295	6.10872e-06	0.00579528	+	-0.624387	0.00110944	0.140083	-0.689737	0.000192297	0.0462323
ILMN_3251207	TMEM19	-0.780859	6.71684e-06	0.00612392	+	-0.559486	0.00447474	0.222791	-0.770319	1.06754e-05	0.0145524
ILMN_1722809	NRCAM	0.780425	6.84957e-06	0.00619352	+	0.411386	0.0458015	0.474653	0.619467	0.00124633	0.0933791
ILMN_1693401	KLHL28	0.779902	7.01246e-06	0.00623159	+	0.642015	0.000719336	0.11759	0.770011	1.08173e-05	0.0146039
ILMN_1695945	MEIS2#	-0.779363	7.18413e-06	0.00630532	+	-0.501425	0.0125514	0.317858	-0.699234	0.000143598	0.0419903
ILMN_1730284	DSC1#	0.779221	7.23015e-06	0.00630532	+	0.620934	0.00120406	0.144881	0.833391	4.28329e-07	0.00653152
ILMN_1785284	ALDH6A1	0.777845	7.68757e-06	0.00646336	(+)	0.65181	0.000558843	0.108832	0.664051	0.000402504	0.0611627
ILMN_1774265	C2orf82#	0.775927	8.36858e-06	0.0067789	+	0.566813	0.00387676	0.212536	0.714986	8.6286e-05	0.0343203
ILMN_1763828	MTF1	0.774053	9.08483e-06	0.00712606	+	0.722204	6.75618e-05	0.0548283	0.739228	3.67989e-05	0.0240023
ILMN_2043816	ARPC5L	0.77317	9.44083e-06	0.00726885	+	0.763909	1.39874e-05	0.0302248	0.663818	0.000405084	0.0611627
ILMN_1813704	KIAA1199#	0.773089	9.47395e-06	0.00726885	+	0.668139	0.000359541	0.0926323	0.752326	2.23278e-05	0.0203518
ILMN_2399174	TRAK1	0.772081	9.89671e-06	0.00748298	+	0.587309	0.00254949	0.185473	0.812977	1.38043e-06	0.00807124
ILMN_1700024	UST#	-0.771669	1.0074e-05	0.00756391	+	-0.482241	0.0170105	0.352164	-0.792369	3.93193e-06	0.0112667
ILMN_1705310	VEZF1	-0.771481	1.01559e-05	0.00756547	+	-0.731821	4.81977e-05	0.0511609	-0.59995	0.00194152	0.11113
ILMN_1761996	SRSF5	0.771417	1.01839e-05	0.00756547	+	0.744583	3.01075e-05	0.0420938	0.694729	0.000165157	0.0440856
ILMN_1786328	DCAF12	-0.769917	1.08606e-05	0.00776656	+	-0.602052	0.0018535	0.167682	-0.690757	0.000186456	0.045955
ILMN_2092756	TMEM109	-0.769653	1.09838e-05	0.00776656	+	-0.64435	0.000677861	0.115187	-0.641068	0.000736783	0.0755101
ILMN_2097793	ZBTB4	-0.768767	1.14059e-05	0.00790871	+	-0.612273	0.00147243	0.155207	-0.658964	0.000462125	0.0640525
ILMN_1665994	PMEL	0.768546	1.15136e-05	0.00790871	+	0.62678	0.00104766	0.136427	0.765412	1.31386e-05	0.0164709
ILMN_2408450	UBA5	0.767464	1.20535e-05	0.00803529	+	0.60723	0.00165112	0.162641	0.762832	1.46245e-05	0.0167672
ILMN_1668629	C4orf48	0.767421	1.20753e-05	0.00803529	+	0.663168	0.000412346	0.097028	0.757315	1.83115e-05	0.0190448
ILMN_2054392	PPIL1	0.766659	1.24693e-05	0.00818114	+	0.716665	8.1568e-05	0.0572632	0.521739	0.00892608	0.205052
ILMN_2395285	SNRNP35	0.765976	1.28317e-05	0.00831926	+	0.744168	3.05844e-05	0.0420938	0.610017	0.00155022	0.102147
ILMN_2415179	CLSTN1	-0.765928	1.28576e-05	0.00831926	+	-0.680018	0.000256457	0.0821071	-0.71648	8.20768e-05	0.0333203
ILMN_1709039	RPL13#	0.765791	1.29316e-05	0.00832879	+	0.610467	0.00153443	0.158181	0.732978	4.62348e-05	0.026176
ILMN_1803995	TM7SF3	0.76565	1.30082e-05	0.00833084	(+)	0.677295	0.000277475	0.0845741	0.687022	0.000208629	0.0479602
ILMN_1737586	EIF4H	0.764588	1.35981e-05	0.0084856	+	0.682837	0.000236167	0.0800947	0.690268	0.000189235	0.0461885
ILMN_2092664	ADSS	-0.764355	1.37304e-05	0.00850801	+	-0.613517	0.001431	0.153609	-0.667851	0.000362433	0.0594761
ILMN_1651282	COL17A1#	-0.764005	1.39315e-05	0.00854174	+	-0.645475	0.000658615	0.114057	-0.683346	0.000232657	0.0495114
ILMN_1778371	CCBL2	0.762435	1.48662e-05	0.0088625	(+)	0.5107	0.0107693	0.30244	0.714026	8.9091e-05	0.035039
ILMN_1788942	GGT6	-0.762386	1.48964e-05	0.0088625	+	-0.52274	0.00877274	0.281568	-0.822747	8.03092e-07	0.00704744
ILMN_1730291	ATP1B1	0.761007	1.57639e-05	0.00918402	+	0.620292	0.00122241	0.145576	0.700731	0.000137001	0.0417212
ILMN_1775008	NCAPD2	-0.7608	1.58982e-05	0.00919431	+	-0.625997	0.00106754	0.13745	-0.481967	0.0170824	0.262911
ILMN_1793616	RNF38	-0.760768	1.59191e-05	0.00919431	+	-0.617055	0.00131856	0.148821	-0.569173	0.00369913	0.143912
ILMN_1808374	SNTB2	0.76036	1.61867e-05	0.00921589	+	0.732881	4.63966e-05	0.0507065	0.697626	0.000150996	0.0425466
ILMN_2115218	ANKRD10	-0.76005	1.63923e-05	0.00924328	+	-0.685567	0.00021787	0.0789904	-0.577202	0.00314542	0.134124
ILMN_1750130	GSPT1#	0.75885	1.72111e-05	0.00955152	+	0.511476	0.0106302	0.30138	0.82021	9.27271e-07	0.00706802
ILMN_2133638	CTDNEP1	-0.756919	1.86049e-05	0.00993504	+	-0.348548	0.0950795	0.58215	-0.749292	2.5134e-05	0.0210079
ILMN_1726783	RNASEH1	0.756419	1.89816e-05	0.00998355	+	0.693772	0.000170084	0.0721473	0.738462	3.78546e-05	0.0243194
ILMN_1678087	MAP3K4	-0.756381	1.90108e-05	0.00998355	+	-0.465079	0.0220224	0.381602	-0.764559	1.36145e-05	0.0165841
ILMN_3248403	SDHC	0.756322	1.90561e-05	0.00998355	+	0.717197	8.01206e-05	0.0571036	0.719595	7.38699e-05	0.0326837
ILMN_1713892	C4orf34*	0.60923	0.00157817	0.0760674	(+)	0.214851	0.313358	0.786862	0.842828	2.36272e-07	0.00535544
ILMN_3248113	SNRNP70	-0.749367	2.50616e-05	0.0115566	+	-0.522618	0.00879138	0.281882	-0.803302	2.29079e-06	0.00901717
miR-106a
		mean				frontal			occipital
Probe ID	Gene	r	P-value	Padj(BH)	spearman	r	P-value	Padj(BH)	r	P-value	Padj(BH)
ILMN_1700024	UST*#	-0.857395	8.7043e-08	0.000876812	+	-0.588578	0.00248194	0.184251	-0.756037	1.92743e-05	0.0197535
ILMN_1729117	COL5A2*#	-0.854982	1.0346e-07	0.000876812	+	-0.756371	1.90188e-05	0.0351362	-0.638025	0.000795298	0.0778351
ILMN_1746968	PHF1*#	-0.846483	1.85689e-07	0.00130359	+	-0.81326	1.35953e-06	0.0136347	-0.715027	8.61672e-05	0.0343203
ILMN_2138801	TP63*#	-0.840006	2.83393e-07	0.00163305	+	-0.784237	5.75898e-06	0.0207332	-0.643734	0.000688601	0.0732452
ILMN_2364700	ENSA*#	0.839603	2.90773e-07	0.00163305	+	0.802315	2.40854e-06	0.0189454	0.761945	1.51689e-05	0.0168237
ILMN_1735495	TBC1D8	-0.829641	5.37134e-07	0.0023067	+	-0.707978	0.000108667	0.0621825	-0.804456	2.15974e-06	0.00901717
ILMN_1803392	TAX1BP3#	-0.828111	5.88177e-07	0.0023067	+	-0.804317	2.17509e-06	0.0189454	-0.754703	2.03264e-05	0.0198191
ILMN_2045729	WDR12#	0.824978	7.06437e-07	0.0023067	+	0.643637	0.000690293	0.116073	0.825248	6.95444e-07	0.00697461
ILMN_1697153	ZDHHC17	-0.822534	8.12914e-07	0.00242847	+	-0.577303	0.00313888	0.197808	-0.776946	8.00035e-06	0.0137724
ILMN_1694799	PIAS2#	0.810491	1.57661e-06	0.00325812	+	0.639387	0.000768634	0.12102	0.725737	5.97742e-05	0.0295516
ILMN_1760779	ENSA#	0.808893	1.71538e-06	0.00334179	+	0.776176	8.27735e-06	0.0247274	0.776551	8.14143e-06	0.0137724
ILMN_1705390	KLHL22#	-0.808339	1.76597e-06	0.00334916	+	-0.701376	0.000134245	0.0667149	-0.638119	0.00079343	0.0777975
ILMN_1671404	SVIL#	-0.807374	1.85734e-06	0.00337433	+	-0.68604	0.000214823	0.0787023	-0.702699	0.000128734	0.0408013
ILMN_1679640	FXR1#	-0.801604	2.49666e-06	0.00393872	+	-0.645437	0.000659267	0.114057	-0.741014	3.44338e-05	0.023527
ILMN_1753457	PKP3#	0.801358	2.52791e-06	0.0039437	+	0.723716	6.41268e-05	0.054536	0.797193	3.11044e-06	0.0102235
ILMN_1813400	CBR4#	-0.79751	3.06226e-06	0.00426248	+	-0.712032	9.51722e-05	0.0607397	-0.780531	6.81681e-06	0.0125937
ILMN_1715684	LAMB3#	-0.796781	3.17403e-06	0.00436914	+	-0.731519	4.87225e-05	0.0511609	-0.584797	0.00268782	0.125176
ILMN_1695945	MEIS2#	-0.795742	3.3398e-06	0.00444709	+	-0.721706	6.87277e-05	0.0548283	-0.633345	0.000893117	0.0811023
ILMN_1717490	RPL6	0.793174	3.78269e-06	0.00459939	+	0.558975	0.00451918	0.223422	0.806004	1.99422e-06	0.00875001
ILMN_1705849	SPR#	-0.792194	3.96496e-06	0.00462027	+	-0.40077	0.0522835	0.492566	-0.700446	0.000138236	0.04183
ILMN_1781906	RBM17#	-0.790924	4.21289e-06	0.00477828	+	-0.641573	0.00072744	0.117927	-0.698703	0.000146007	0.042248
ILMN_1674344	PARD6G#	-0.789974	4.40721e-06	0.00490887	+	-0.667042	0.00037066	0.0931691	-0.689772	0.000192093	0.0462323
ILMN_1804351	FZD7#	-0.789651	4.47513e-06	0.00490887	+	-0.612072	0.00147925	0.155207	-0.659698	0.00045308	0.0637104
ILMN_1759513	RND3	0.78707	5.05133e-06	0.00521498	+	0.726181	5.88536e-05	0.0530823	0.698573	0.000146602	0.042248
ILMN_1804150	HIBADH#	-0.785576	5.41445e-06	0.005467	+	-0.766945	1.23199e-05	0.0278997	-0.619386	0.00124871	0.0934043
ILMN_1689318	NUAK1	-0.784617	5.65935e-06	0.00555669	+	-0.709604	0.000103067	0.061693	-0.688628	0.000198825	0.0469394
ILMN_1655137	ZCCHC11#	-0.783838	5.8656e-06	0.00566517	+	-0.642011	0.000719413	0.11759	-0.652742	0.000545331	0.0683031
ILMN_2261784	CCNY#	0.781882	6.41279e-06	0.00592365	+	0.670976	0.00033212	0.0908999	0.779682	7.08225e-06	0.0127486
ILMN_1689515	CPLX3#	0.779299	7.20471e-06	0.00630532	+	0.622839	0.00115105	0.142643	0.706705	0.000113239	0.0386416
ILMN_1691606	LYG2#	0.778904	7.33326e-06	0.00631678	+	0.718095	7.7726e-05	0.0567772	0.745988	2.85401e-05	0.0214451
ILMN_1670305	SERPING1#	-0.778104	7.59965e-06	0.00642793	+	-0.548362	0.00552994	0.241655	-0.661479	0.000431755	0.0626127
ILMN_2149164	SFRP1#	-0.776987	7.98598e-06	0.00667428	+	-0.685489	0.000218369	0.0789904	-0.650391	0.000579971	0.0705154
ILMN_1764723	SH3PXD2B#	-0.776718	8.08136e-06	0.00667696	+	-0.724961	6.14143e-05	0.0540605	-0.700944	0.000136086	0.0417188
ILMN_1814173	SMARCA4*#	0.77671	8.08429e-06	0.00667696	+	0.534386	0.00714392	0.261863	0.858616	7.96626e-08	0.00279628
ILMN_1730284	DSC1#	0.776123	8.29646e-06	0.0067789	+	0.633709	0.000885143	0.129458	0.809954	1.62207e-06	0.00807124
ILMN_1813704	KIAA1199#	0.774869	8.76655e-06	0.00699362	+	0.77164	1.00866e-05	0.0262263	0.734994	4.29823e-05	0.025464
ILMN_1799105	COL17A1#	-0.774704	8.82997e-06	0.00700441	+	-0.646742	0.000637513	0.113452	-0.60841	0.00160772	0.103089
ILMN_3244506	LOC441089#	0.77438	8.95583e-06	0.00706434	+	0.700282	0.000138954	0.0676665	0.729582	5.22058e-05	0.0275564
ILMN_1697639	OGT	-0.773767	9.19858e-06	0.0071752	+	-0.572489	0.00346125	0.203109	-0.67252	0.00031797	0.056157
ILMN_1651282	COL17A1#	-0.773275	9.39774e-06	0.00726885	+	-0.753399	2.14039e-05	0.0385287	-0.620749	0.00120935	0.0920323
ILMN_1806023	JUN#	-0.77247	9.73166e-06	0.007426	+	-0.562311	0.00423564	0.219116	-0.74254	3.25218e-05	0.0232408
ILMN_1778595	SLN	0.770911	1.04077e-05	0.00759043	+	0.70903	0.000105014	0.061693	0.760716	1.59529e-05	0.0172298
ILMN_1750130	GSPT1#	0.769779	1.09251e-05	0.00776656	+	0.573213	0.00341101	0.201653	0.809697	1.64423e-06	0.00807124
ILMN_2109371	CALCB	0.768249	1.16598e-05	0.00790871	+	0.663534	0.000408242	0.0969783	0.746849	2.76154e-05	0.0213773
ILMN_1741464	HOOK3	0.766931	1.2327e-05	0.00812573	+	0.734269	4.41271e-05	0.0499654	0.521396	0.00897913	0.205504
ILMN_1712718	BPNT1#	0.765564	1.3055e-05	0.00833084	+	0.596461	0.00209547	0.173571	0.776671	8.09833e-06	0.0137724
ILMN_1774265	C2orf82#	0.765394	1.31483e-05	0.00833084	+	0.615194	0.00137674	0.151529	0.694069	0.000168544	0.0441453
ILMN_1707084	UBE2D4	0.765351	1.31721e-05	0.00833084	+	0.657555	0.000479934	0.103194	0.638526	0.000785393	0.0773309
ILMN_1770732	COPS3	0.76426	1.3785e-05	0.00850801	+	0.440613	0.0311648	0.42449	0.65001	0.000585762	0.0705673
ILMN_1684034	STAT5B#	-0.763381	1.42969e-05	0.00868991	+	-0.501459	0.0125444	0.317858	-0.789974	4.40725e-06	0.0114947
ILMN_2061732	YRDC	0.763007	1.45193e-05	0.00878708	+	0.705458	0.000117875	0.063655	0.666621	0.000375007	0.059901
ILMN_1697585	ACTR6	0.762595	1.47683e-05	0.0088625	+	0.644734	0.000671234	0.114996	0.623228	0.00114045	0.0895058
ILMN_1803988	MCL1#	-0.762485	1.48358e-05	0.0088625	+	-0.696319	0.000157246	0.0707638	-0.669332	0.000347779	0.0586903
ILMN_1709039	RPL13#	0.758627	1.73675e-05	0.00960041	+	0.732553	4.69485e-05	0.0507065	0.735057	4.28832e-05	0.025464
ILMN_1750373	KAL1#	-0.756535	1.8894e-05	0.00998355	+	-0.627242	0.00103608	0.135449	-0.638155	0.000792721	0.0777975
ILMN_1747281	EVI5L	0.718809	7.58703e-05	0.0176661	(+)	0.452654	0.0263472	0.403414	0.804107	2.19859e-06	0.00901717
miR-221
		mean				frontal			occipital
Probe ID	Gene	r	P-value	Padj(BH)	spearman	r	P-value	Padj(BH)	r	P-value	Padj(BH)
ILMN_1705733	RPRD2	-0.770731	1.04888e-05	0.00759043	+	-0.448479	0.0279448	0.409865	-0.502244	0.0123847	0.231856
r - Pearson correlation coefficient, Padj(BH) - Benjamini-Hochberg adjusted P-value

## Sheet: TabS2 Pathway analysis
Table S2. Overview of pathways identified via Ingenity Pathway Analysis (IPA, P-value <0.05) and PANTHER. Displayed are pathways containing at least three genes.
miRNA	IPA - Canonical Pathways	PANTHER - Pathways
miR-24	Hepatic Fibrosis / Hepatic Stellate Cell Activation	Integrin signalling pathway (P00034)
	ILK Signaling	Wnt signaling pathway (P00057)
	Signaling by Rho Family GTPases	Cadherin signaling pathway (P00012)
	RhoGDI Signaling	CCKR signaling map (P06959)
	PCP pathway	Angiogenesis (P00005)
	Agrin Interactions at Neuromuscular Junction	Huntington disease (P00029)
	Wnt/β-catenin Signaling	Gonadotropin-releasing hormone receptor pathway (P06664)
	Virus Entry via Endocytic Pathways	Alzheimer disease-presenilin pathway (P00004)
	p53 Signaling	Inflammation mediated by chemokine and cytokine signaling pathway (P00031)
	Molecular Mechanisms of Cancer
	Actin Nucleation by ARP-WASP Complex
	Wnt/Ca+ pathway
	Gα12/13 Signaling
	Integrin Signaling
	Caveolar-mediated Endocytosis Signaling
	Role of Osteoblasts, Osteoclasts and Chondrocytes in Rheumatoid Arthritis
	ATM Signaling
	Neurotrophin/TRK Signaling
	Glioblastoma Multiforme Signaling
	HER-2 Signaling in Breast Cancer
	Regulation of Actin-based Motility by Rho
	Regulation of the Epithelial-Mesenchymal Transition Pathway
	Role of Macrophages, Fibroblasts and Endothelial Cells in Rheumatoid Arthritis
	Androgen Signaling
	HGF Signaling
	Leukocyte Extravasation Signaling
	Rac Signaling
	HMGB1 Signaling
	GNRH Signaling
	Colorectal Cancer Metastasis Signaling
	Ovarian Cancer Signaling
	Cdc42 Signaling
	Ephrin Receptor Signaling
	Germ Cell-Sertoli Cell Junction Signaling
	D-glucuronate Degradation I
	Glutathione Biosynthesis
	Tetrahydrobiopterin Biosynthesis I
miR-31	JAK/Stat Signaling	Integrin signalling pathway (P00034)
	PPAR Signaling	Inflammation mediated by chemokine and cytokine signaling pathway (P00031)
	HGF Signaling	PDGF signaling pathway (P00047)
	Actin Nucleation by ARP-WASP Complex	Wnt signaling pathway (P00057)
	Adipogenesis pathway	Angiogenesis (P00005)
	IL-2 Signaling	EGF receptor signaling pathway (P00018)
	ErbB2-ErbB3 Signaling	Ras Pathway (P04393)
	Thrombopoietin Signaling	Huntington disease (P00029)
	Aryl Hydrocarbon Receptor Signaling	TGF-beta signaling pathway (P00052)
	Cardiac Hypertrophy Signaling
	Estrogen-Dependent Breast Cancer Signaling
	Erythropoietin Signaling
	IL-3 Signaling
	Prolactin Signaling
	Wnt/β-catenin Signaling
	CXCR4 Signaling
	PPARα/RXRα Activation
	Xenobiotic Metabolism Signaling
	PDGF Signaling
	B Cell Receptor Signaling
	RAR Activation
	SAPK/JNK Signaling
	Cholecystokinin/Gastrin-mediated Signaling
	Integrin Signaling
	Rac Signaling
	LPS/IL-1 Mediated Inhibition of RXR Function
	Role of Tissue Factor in Cancer
	Systemic Lupus Erythematosus Signaling
	Estrogen Receptor Signaling
	HMGB1 Signaling
	GNRH Signaling
	PKCθ Signaling in T Lymphocytes
	Colorectal Cancer Metastasis Signaling
	Insulin Receptor Signaling
	3-phosphoinositide Degradation
	Glioblastoma Multiforme Signaling
	Glucocorticoid Receptor Signaling
	Hepatic Cholestasis
	Germ Cell-Sertoli Cell Junction Signaling
	Role of Macrophages, Fibroblasts and Endothelial Cells in Rheumatoid Arthritis
	Sertoli Cell-Sertoli Cell Junction Signaling
	ILK Signaling
miR-106	JAK/Stat Signaling	Integrin signalling pathway (P00034)
	Wnt/β-catenin Signaling	CCKR signaling map (P06959)
	RAR Activation	Wnt signaling pathway (P00057)
	Role of Osteoblasts, Osteoclasts and Chondrocytes in Rheumatoid Arthritis
	Colorectal Cancer Metastasis Signaling
	Glucocorticoid Receptor Signaling
	Role of Macrophages, Fibroblasts and Endothelial Cells in Rheumatoid Arthritis

## Sheet: TabS3 Target Prediction
Table S3. Prediction of significantly correlated genes of miR-24, miR-31, miR-106a and miR-221. All genes labelled with a 'Yes' were predicted/validated by the miRwalk2.0 algorithm (Dweep & Gretz, 2015) and at least three other miRWalk2.0 implemented databases. For TargetScan7.0 (Agarwal et al, 2015) a 'Yes' is stated if the gene was predicted under the default settings for conserved sites.
miR-24
Probe ID	Gene	r (mean)	miRWalk predicted 3'UTR	miRWalk predicted Promoter	miRWalk predicted 5'UTR	miRWalk predicted CDS	TargetScan7.0 predicted	miRWalk validated targets
ILMN_1729117	COL5A2	-0.923833	No	No	No	No	No	No
ILMN_2298301	BNC1	-0.863184	No	No	No	Yes	No	No
ILMN_1670305	SERPING1	-0.858376	No	Yes	No	No	No	No
ILMN_2138801	TP63	-0.850492	No	No	No	Yes	No	No
ILMN_2149226	CAV1	-0.844528	Yes	No	No	No	No	No
ILMN_1781906	RBM17	-0.842583	No	No	No	No	No	No
ILMN_1703946	ADORA2B	-0.838378	No	Yes	No	No	No	No
ILMN_1655635	METTL3	-0.837147	No	No	No	No	No	No
ILMN_2082585	SNAI2	-0.83546	No	No	No	No	No	No
ILMN_1798971	FZD5	-0.82591	No	No	No	No	NA	No
ILMN_2383934	ITGB1	-0.823448	No	Yes	No	Yes	No	No
ILMN_1655740	SNAI2	-0.820633	No	No	No	No	No	No
ILMN_1655429	TNFAIP1	-0.819062	Yes	No	No	No	No	No
ILMN_1705849	SPR	-0.818831	No	No	No	No	No	No
ILMN_1804150	HIBADH	-0.816936	No	No	No	No	No	No
ILMN_1849186	ZNF704	-0.816588	Yes	No	No	No	No	No
ILMN_1757287	MAPK6	-0.816531	No	Yes	No	Yes	No	No
ILMN_1814213	PQLC3	-0.81619	No	No	No	No	No	No
ILMN_1751465	BNC1	-0.815744	No	No	No	Yes	No	No
ILMN_1715684	LAMB3	-0.814976	Yes	No	No	No	No	No
ILMN_1731714	CREB5	-0.811066	Yes	No	No	No	No	No
ILMN_1770244	CBX1	-0.809383	No	No	No	No	No	No
ILMN_1799105	COL17A1	-0.80865	No	No	No	No	No	No
ILMN_1730575	GCLC	-0.808086	Yes	Yes	No	No	No	No
ILMN_1678842	THBS2	-0.807839	No	No	No	Yes	No	No
ILMN_2154053	KDSR	-0.807197	Yes	No	No	No	No	No
ILMN_1675857	COL4A6	-0.806232	No	No	No	Yes	No	No
ILMN_1813400	CBR4	-0.803767	No	No	No	No	No	No
ILMN_1704753	EPAS1	-0.800172	Yes	No	No	Yes	No	No
ILMN_2149164	SFRP1	-0.799512	No	No	No	No	No	No
ILMN_3178792	HNRNPA2B1	-0.79654	No	No	No	Yes	No	No
ILMN_1714397	CRYL1	-0.795464	No	No	No	No	NA	No
ILMN_1800626	SESN1	-0.794207	No	No	No	No	Yes	Yes
ILMN_1729117	COL5A2	-0.793788	No	No	No	No	NA	No
ILMN_1674344	PARD6G	-0.793009	Yes	No	No	No	No	No
ILMN_1806023	JUN	-0.792137	No	No	No	No	No	No
ILMN_1750373	KAL1	-0.792107	No	No	No	Yes	No	No
ILMN_1781819	PAPSS1	-0.79173	No	No	No	Yes	No	No
ILMN_1804351	FZD7	-0.790147	No	Yes	No	No	No	No
ILMN_1670000	DCAF6	-0.789771	No	No	No	Yes	No	No
ILMN_1671404	SVIL	-0.788027	No	Yes	No	No	No	No
ILMN_1767337	SFXN5	-0.787468	Yes	Yes	No	No	Yes	No
ILMN_1667430	DEGS1	-0.787201	No	No	No	No	No	No
ILMN_1766925	CDH13	-0.785429	Yes	Yes	No	No	No	No
ILMN_1655137	ZCCHC11	-0.784678	Yes	No	No	No	No	No
ILMN_1688639	FBXL2	-0.783315	Yes	No	No	Yes	No	No
ILMN_1742534	COL4A5	-0.782166	No	Yes	No	No	No	No
ILMN_1803392	P2RX5-TAX1BP3	-0.7819	No	No	No	No	No	No
ILMN_2043452	FANCE	-0.778183	Yes	No	No	No	Yes	No
ILMN_1757736	IRX5	-0.775839	No	No	No	No	No	No
ILMN_1791576	CHSY1	-0.775091	No	No	No	Yes	No	No
ILMN_1806733	COL18A1	-0.772043	Yes	No	No	Yes	No	No
ILMN_1653028	COL4A1	-0.770961	No	No	No	Yes	No	No
ILMN_2375360	COL4A5	-0.770613	No	Yes	No	No	No	No
ILMN_1695945	MEIS2	-0.769602	Yes	No	No	Yes	Yes	No
ILMN_2238302	DST	-0.769339	No	Yes	No	Yes	No	No
ILMN_1655429	TNFAIP1	-0.769148	No	No	No	No	NA	No
ILMN_3251672	DSG2	-0.768372	No	No	No	No	No	No
ILMN_1768480	VGLL4	-0.768317	No	No	No	No	No	No
ILMN_1659895	MSN	-0.767903	No	No	No	No	No	No
ILMN_2370692	ANKZF1	-0.766144	No	No	No	Yes	No	No
ILMN_2393712	CTTN	-0.764731	No	Yes	No	No	No	No
ILMN_2128795	LRIG1	-0.763712	No	No	No	Yes	No	No
ILMN_1734950	LOXL1	-0.761484	No	No	No	Yes	No	No
ILMN_1655821	CAPG	-0.761454	No	No	No	No	No	No
ILMN_1806634	NNT	-0.761372	No	No	No	Yes	No	No
ILMN_3234932	FAM183A	-0.761342	No	No	No	No	No	No
ILMN_2226628	ZNF184	-0.760677	No	No	No	No	No	No
ILMN_1701170	BARX2	-0.760351	No	No	No	No	No	No
ILMN_1749667	OBSCN	-0.760222	No	Yes	No	No	NA	No
ILMN_1807994	PCNP	-0.759732	No	No	No	No	No	No
ILMN_1677237	CHCHD2	-0.758886	No	No	No	Yes	No	No
ILMN_1704294	CDH3	-0.758061	No	No	No	Yes	No	No
ILMN_1803988	MCL1	-0.757959	No	Yes	No	No	No	No
ILMN_1743130	PTGFRN	-0.757911	Yes	No	No	No	Yes	Yes
ILMN_1710408	LGR4	-0.757575	No	No	Yes	No	No	No
ILMN_1699208	NAP1L1	-0.7575	Yes	No	No	No	No	No
ILMN_1795778	P4HA2	-0.757331	No	Yes	No	No	No	No
ILMN_1664922	FLNB	-0.756913	No	No	No	No	No	No
ILMN_1751425	ERMP1	0.756409	No	No	No	No	No	No
ILMN_1712066	EXPH5	0.758311	No	No	No	Yes	No	No
ILMN_1740217	HACE1	0.759073	No	No	No	No	No	No
ILMN_1738589	MGLL	0.760235	No	Yes	No	No	No	No
ILMN_1796629	EDNRA	0.764206	Yes	No	No	No	No	No
ILMN_1814173	SMARCA4	0.765135	No	Yes	No	No	No	No
ILMN_1655194	PHF17	0.767117	Yes	Yes	No	Yes	No	No
ILMN_1692100	ZNF35	0.767533	No	No	No	No	No	No
ILMN_1738276	TMEM185A	0.768301	No	No	No	No	No	No
ILMN_2107184	SNRK	0.770616	No	No	No	No	No	No
ILMN_1706015	FAM43A	0.771076	No	No	No	No	No	No
ILMN_1691606	LYG2	0.775935	No	No	No	No	No	No
ILMN_1738866	DEXI	0.778228	No	No	Yes	No	No	No
ILMN_1696295	LY6G6D	0.778974	No	No	No	No	No	No
ILMN_1670542	AK2	0.780055	Yes	No	No	No	No	No
ILMN_1780861	METRNL	0.780322	No	Yes	No	No	No	No
ILMN_1811955	PRMT5	0.781092	No	No	No	No	No	No
ILMN_1764573	XIST	0.782174	No	No	No	No	No	No
ILMN_2395043	HSPA4	0.784099	No	Yes	No	No	No	No
ILMN_1675156	CDC42	0.787575	No	No	No	No	No	No
ILMN_1735792	RHBDF2	0.788541	No	No	No	Yes	No	No
ILMN_1729645	BBC3	0.793688	Yes	No	No	No	Yes	No
ILMN_1664931	GTF2E2	0.794097	No	Yes	No	No	No	No
ILMN_1802834	NCRNA00087	0.797484	No	No	No	No	No	No
ILMN_1691410	BAMBI	0.797784	No	Yes	No	No	No	No
ILMN_1739236	ZNF668	0.802179	No	No	No	No	No	No
ILMN_1812721	HIP1R	0.802818	No	Yes	No	Yes	No	No
ILMN_1653718	ZFAND2B	0.81307	No	No	No	No	No	No
ILMN_2083593	TTC32	0.81945	No	No	No	No	No	No
ILMN_1735353	IRX1	0.821069	No	No	No	Yes	No	No
ILMN_1736533	RND2	0.828794	Yes	No	No	No	No	No
ILMN_1796339	PLEKHA2	0.837637	Yes	No	No	No	No	No
miR-31
Probe ID	Gene	r (mean)	miRWalk predicted 3'UTR	miRWalk predicted Promoter	miRWalk predicted 5'UTR	miRWalk predicted CDS	TargetScan7.0 predicted	miRWalk validated targets
ILMN_1710207	FAM178A	-0.900039	No	Yes	No	No	No	No	38% predicted by at least 1 tool
ILMN_1760855	OCRL	-0.891301	Yes	No	No	No	No	No	62 % not predicted by any tool
ILMN_1655137	ZCCHC11	-0.87964	Yes	No	No	No	No	No
ILMN_2304624	EIF4H	-0.870149	No	No	No	No	No	No
ILMN_1843932	NS4ATP2	-0.863865	No	No	No	No	No	No
ILMN_3249608	ANKLE2	-0.858705	Yes	Yes	No	No	No	No
ILMN_1806023	JUN	-0.857015	No	No	No	No	No	No
ILMN_1737426	PCMTD1	-0.855518	No	Yes	No	No	No	No
ILMN_1684034	STAT5B	-0.854618	No	No	No	No	No	No
ILMN_1705390	KLHL22	-0.847687	No	No	No	No	No	No
ILMN_1803392	P2RX5-TAX1BP3	-0.841556	No	No	No	No	No	No
ILMN_1669635	NUP85	-0.834642	No	Yes	No	No	No	No
ILMN_2398847	ARHGAP17	-0.828677	No	No	No	No	No	No
ILMN_1781906	RBM17	-0.827845	Yes	No	Yes	No	No	No
ILMN_1793241	SRD5A1	-0.826567	Yes	No	No	No	No	No
ILMN_1770612	KRT15	-0.826005	No	No	No	No	No	No
ILMN_1715789	DOCK1	-0.825306	No	No	No	No	No	No
ILMN_1679640	FXR1	-0.825266	No	No	No	No	Yes	No
ILMN_1788468	ARGLU1	-0.823564	No	No	No	No	No	No
ILMN_1715994	HGS	-0.82003	No	No	No	No	No	No
ILMN_1804351	FZD7	-0.818501	No	No	No	No	No	No
ILMN_2138801	TP63	-0.816436	No	No	No	No	No	No
ILMN_2380163	PTPRF	-0.811963	No	No	No	No	No	No
ILMN_1709334	TM9SF1	-0.810371	No	No	No	No	No	No
ILMN_1805466	SOX9	-0.809927	No	No	No	No	No	No
ILMN_1767470	SCPEP1	-0.804852	No	No	No	No	No	No
ILMN_2383489	CDK5RAP3	-0.804772	Yes	No	No	No	No	No
ILMN_1745954	CORO1C	-0.799572	No	No	No	No	No	No
ILMN_1751161	COL7A1	-0.799074	No	Yes	No	No	No	No
ILMN_1757338	PLSCR4	-0.795827	Yes	No	No	No	No	No
ILMN_1764723	SH3PXD2B	-0.79379	Yes	No	No	No	No	No
ILMN_2149164	SFRP1	-0.792931	No	No	No	No	No	No
ILMN_1793630	SLC4A3	-0.792901	No	No	No	No	No	No
ILMN_1687315	RXRA	-0.786633	Yes	Yes	No	No	No	No
ILMN_1715647	VANGL2	-0.785028	Yes	No	No	No	No	No
ILMN_1746968	PHF1	-0.783744	No	No	No	No	No	No
ILMN_1728071	KRAS	-0.78295	Yes	No	No	No	No	No
ILMN_3251207	TMEM19	-0.780859	No	No	No	No	No	No
ILMN_1695945	MEIS2	-0.779363	No	No	No	No	No	No
ILMN_1700024	UST	-0.771669	Yes	No	No	No	No	No
ILMN_1705310	VEZF1	-0.771481	No	No	No	Yes	No	No
ILMN_1786328	DCAF12	-0.769917	No	Yes	No	Yes	No	No
ILMN_2092756	TMEM109	-0.769653	Yes	No	No	Yes	No	No
ILMN_2097793	ZBTB4	-0.768767	No	No	No	No	No	No
ILMN_2415179	CLSTN1	-0.765928	Yes	No	No	No	No	No
ILMN_2092664	ADSS	-0.764355	No	No	No	No	No	No
ILMN_1651282	COL17A1	-0.764005	No	No	No	No	No	No
ILMN_1788942	GGT6	-0.762386	No	No	No	No	No	No
ILMN_1775008	NCAPD2	-0.7608	No	No	No	No	No	No
ILMN_1793616	RNF38	-0.760768	No	No	No	No	No	No
ILMN_2115218	ANKRD10	-0.76005	No	No	No	No	No	No
ILMN_2133638	CTDNEP1	-0.756919	No	Yes	No	No	No	No
ILMN_1678087	MAP3K4	-0.756381	No	No	No	Yes	No	No
ILMN_3248403	SDHC	0.756322	No	No	No	No	No	No
ILMN_1726783	RNASEH1	0.756419	No	No	No	No	No	No
ILMN_1750130	GSPT1	0.75885	No	No	No	No	No	No
ILMN_1808374	SNTB2	0.76036	Yes	No	No	No	Yes	No
ILMN_1730291	ATP1B1	0.761007	Yes	Yes	No	No	No	No
ILMN_1778371	CCBL2	0.762435	No	No	No	No	No	No
ILMN_1737586	EIF4H	0.764588	No	No	No	No	No	No
ILMN_1803995	TM7SF3	0.76565	No	Yes	No	No	No	No
ILMN_1709039	RPL13	0.765791	No	No	No	No	No	No
ILMN_2395285	SNRNP35	0.765976	No	No	No	No	No	No
ILMN_2054392	PPIL1	0.766659	Yes	No	No	No	No	No
ILMN_1668629	C4orf48	0.767421	No	No	No	No	No	No
ILMN_2408450	UBA5	0.767464	Yes	No	No	No	No	No
ILMN_1665994	PMEL	0.768546	No	No	No	No	No	No
ILMN_1761996	SRSF5	0.771417	No	No	No	No	No	No
ILMN_2399174	TRAK1	0.772081	Yes	Yes	No	No	No	No
ILMN_1813704	KIAA1199	0.773089	No	No	No	No	No	No
ILMN_2043816	ARPC5L	0.77317	No	No	No	No	No	No
ILMN_1763828	MTF1	0.774053	Yes	No	No	No	Yes	No
ILMN_1774265	C2orf82	0.775927	No	No	No	No	No	No
ILMN_1785284	ALDH6A1	0.777845	Yes	No	No	No	Yes	No
ILMN_1730284	DSC1	0.779221	No	No	No	No	No	No
ILMN_1693401	KLHL28	0.779902	No	No	No	No	No	No
ILMN_1722809	NRCAM	0.780425	Yes	Yes	No	No	No	No
ILMN_1698484	RHOV	0.785658	No	No	No	No	No	No
ILMN_1777528	NCBP1	0.787374	No	No	No	Yes	No	No
ILMN_2218450	LSM1	0.789004	No	No	No	No	No	No
ILMN_1671260	WLS	0.790889	No	No	No	No	No	No
ILMN_1694799	PIAS2	0.792203	No	No	No	No	No	No
ILMN_3208140	MED27	0.795234	No	No	No	No	No	No
ILMN_1716876	MED27	0.795442	No	No	No	No	No	No
ILMN_1736441	PDXP	0.797629	No	No	No	No	No	No
ILMN_1674337	FKBP2	0.798463	No	No	No	No	No	No
ILMN_3244506	LOC441089	0.798894	No	No	No	No	No	No
ILMN_1757627	ZMYND19	0.800772	No	Yes	No	No	No	No
ILMN_2261784	CCNY	0.801699	No	No	No	No	No	No
ILMN_1662128	ISY1	0.802853	No	No	No	No	No	No
ILMN_1689515	CPLX3	0.803483	No	No	No	No	No	No
ILMN_1814173	SMARCA4	0.805528	No	No	No	No	No	No
ILMN_1712718	BPNT1	0.810097	No	No	No	No	No	No
ILMN_1665736	EIF4A1	0.810143	Yes	Yes	No	No	No	No
ILMN_2045729	WDR12	0.811579	No	Yes	No	No	Yes	No
ILMN_1749752	GAR1	0.822907	No	No	No	No	No	No
ILMN_1702633	RETSAT	0.826062	No	No	No	No	No	No
ILMN_1753457	PKP3	0.837768	No	No	No	No	No	No
ILMN_1760779	ENSA	0.861875	Yes	No	No	No	No	No
ILMN_2364700	ENSA	0.881521	Yes	No	No	No	No	No
ILMN_1810387	PLAA	0.893204	No	No	No	No	No	No
miR-106a
Probe ID	Gene	r (mean)	miRWalk predicted 3'UTR	miRWalk predicted Promoter	miRWalk predicted 5'UTR	miRWalk predicted CDS	TargetScan7.0 predicted	miRWalk validated targets
ILMN_1700024	UST	-0.857395	No	No	No	No	No	No
ILMN_1729117	COL5A2	-0.854982	No	No	No	No	No	No
ILMN_1746968	PHF1	-0.846483	Yes	Yes	No	No	No	No
ILMN_2138801	TP63	-0.840006	Yes	No	No	No	No	No
ILMN_1735495	TBC1D8	-0.829641	No	No	No	No	No	No
ILMN_1803392	P2RX5-TAX1BP3	-0.828111	No	No	No	No	No	No
ILMN_1697153	ZDHHC17	-0.822534	Yes	Yes	No	Yes	No	No
ILMN_1705390	KLHL22	-0.808339	No	No	No	No	No	No
ILMN_1671404	SVIL	-0.807374	No	Yes	No	Yes	No	No
ILMN_1679640	FXR1	-0.801604	Yes	No	No	No	No	No
ILMN_1813400	CBR4	-0.79751	No	No	No	No	No	No
ILMN_1715684	LAMB3	-0.796781	No	No	No	No	No	No
ILMN_1695945	MEIS2	-0.795742	No	No	No	No	No	No
ILMN_1705849	SPR	-0.792194	Yes	Yes	No	No	No	No
ILMN_1781906	RBM17	-0.790924	No	Yes	No	No	No	No
ILMN_1674344	PARD6G	-0.789974	Yes	No	No	No	No	No
ILMN_1804351	FZD7	-0.789651	No	No	No	No	No	No
ILMN_1804150	HIBADH	-0.785576	No	Yes	No	No	No	No
ILMN_1689318	NUAK1	-0.784617	Yes	No	No	No	No	No
ILMN_1655137	ZCCHC11	-0.783838	No	No	No	No	No	No
ILMN_1670305	SERPING1	-0.778104	No	No	No	No	No	No
ILMN_2149164	SFRP1	-0.776987	Yes	No	No	No	No	No
ILMN_1764723	SH3PXD2B	-0.776718	Yes	No	No	No	No	No
ILMN_1799105	COL17A1	-0.774704	Yes	No	No	No	No	No
ILMN_1697639	OGT	-0.773767	No	No	No	No	No	No
ILMN_1651282	COL17A1	-0.773275	Yes	No	No	No	No	No
ILMN_1806023	JUN	-0.77247	No	No	No	No	No	No
ILMN_1684034	STAT5B	-0.763381	No	Yes	No	No	No	No
ILMN_1803988	MCL1	-0.762485	Yes	Yes	No	No	No	No
ILMN_1750373	KAL1	-0.756535	Yes	No	No	No	No	No
ILMN_1709039	RPL13	0.758627	Yes	Yes	No	No	No	No
ILMN_1697585	ACTR6	0.762595	No	No	Yes	No	No	No
ILMN_2061732	YRDC	0.763007	No	No	No	No	No	No
ILMN_1770732	COPS3	0.76426	No	No	No	No	No	No
ILMN_1707084	UBE2D4	0.765351	Yes	No	No	No	No	No
ILMN_1774265	C2orf82	0.765394	No	No	No	No	No	No
ILMN_1712718	BPNT1	0.765564	No	Yes	No	No	No	No
ILMN_1741464	HOOK3	0.766931	Yes	Yes	No	No	Yes	No
ILMN_2109371	CALCB	0.768249	No	No	No	No	No	No
ILMN_1750130	GSPT1	0.769779	No	Yes	No	No	No	No
ILMN_1778595	SLN	0.770911	No	No	No	No	No	No
ILMN_3244506	LOC441089	0.77438	No	No	No	No	No	No
ILMN_1813704	KIAA1199	0.774869	No	No	No	Yes	No	No
ILMN_1730284	DSC1	0.776123	Yes	No	No	No	No	No
ILMN_1814173	SMARCA4	0.77671	No	No	No	No	No	No
ILMN_1691606	LYG2	0.778904	No	No	No	No	No	No
ILMN_1689515	CPLX3	0.779299	No	No	No	No	No	No
ILMN_2261784	CCNY	0.781882	No	Yes	No	No	No	No
ILMN_1759513	RND3	0.78707	Yes	No	No	No	No	No
ILMN_1717490	RPL6	0.793174	No	Yes	No	No	No	No
ILMN_1753457	PKP3	0.801358	No	No	No	No	No	No
ILMN_1760779	ENSA	0.808893	Yes	No	No	No	No	No
ILMN_1694799	PIAS2	0.810491	Yes	Yes	No	No	No	No
ILMN_2045729	WDR12	0.824978	No	Yes	No	No	No	No
ILMN_2364700	ENSA	0.839603	Yes	No	No	No	No	No
miR-221
Probe ID	Gene	r (mean)	miRWalk predicted 3'UTR	miRWalk predicted Promoter	miRWalk predicted 5'UTR	miRWalk predicted CDS	TargetScan7.0 predicted	miRWalk validated targets
ILMN_1705733	RPRD2	-0.770731	Yes	No	No	No	No	No
r - Pearson correlation coefficient

## Sheet: TabS4_Intra-individual cor
Table S4. Intra-individual mRNA and miRNA correlations. ß-coefficients of (a) mRNA; and (b) miRNA correlations. F - frontal, O - occipital.
(a)
	Sample1_F	Sample1_O	Sample2_F	Sample2_O	Sample3_F	Sample3_O	Sample4_F	Sample4_O	Sample5_F	Sample5_O	Sample6_F	Sample6_O	Sample7_F	Sample7_O	Sample8_F	Sample8_O	Sample9_F	Sample9_O	Sample10_F	Sample10_O	Sample11_F	Sample11_O	Sample12_F	Sample12_O	Sample13_F	Sample13_O	Sample14_F	Sample14_O	Sample15_F	Sample15_O	Sample16_F	Sample16_O	Sample17_F	Sample17_O	Sample18_F	Sample18_O	Sample19_F	Sample19_O	Sample20_F	Sample20_O	Sample21_F	Sample21_O	Sample22_F	Sample22_O	Sample23_F	Sample23_O	Sample24_F	Sample24_O
Sample1_F	1	0.994631
Sample1_O	0.994631	1
Sample2_F			1	0.990887
Sample2_O			0.990887	1
Sample3_F					1	0.990826
Sample3_O					0.990826	1
Sample4_F							1	0.979901
Sample4_O							0.979901	1
Sample5_F									1	0.986322
Sample5_O									0.986322	1
Sample6_F											1	0.994222
Sample6_O											0.994222	1
Sample7_F													1	0.99181
Sample7_O													0.99181	1
Sample8_F															1	0.996488
Sample8_O															0.996488	1
Sample9_F																	1	0.996387
Sample9_O																	0.996387	1
Sample10_F																			1	0.98772
Sample10_O																			0.98772	1
Sample11_F																					1	0.991546
Sample11_O																					0.991546	1
Sample12_F																							1	0.988545
Sample12_O																							0.988545	1
Sample13_F																									1	0.985847
Sample13_O																									0.985847	1
Sample14_F																											1	0.994606
Sample14_O																											0.994606	1
Sample15_F																													1	0.99129
Sample15_O																													0.99129	1
Sample16_F																															1	0.989795
Sample16_O																															0.989795	1
Sample17_F																																	1	0.993375
Sample17_O																																	0.993375	1
Sample18_F																																			1	0.980957
Sample18_O																																			0.980957	1
Sample19_F																																					1	0.990899
Sample19_O																																					0.990899	1
Sample20_F																																							1	0.994815
Sample20_O																																							0.994815	1
Sample21_F																																									1	0.990132
Sample21_O																																									0.990132	1
Sample22_F																																											1	0.99062
Sample22_O																																											0.99062	1
Sample23_F																																													1	0.991721
Sample23_O																																													0.991721	1
Sample24_F																																															1	0.992094
Sample24_O																																															0.992094	1
(b)
	Sample1_F	Sample1_O	Sample2_F	Sample2_O	Sample3_F	Sample3_O	Sample4_F	Sample4_O	Sample5_F	Sample5_O	Sample6_F	Sample6_O	Sample7_F	Sample7_O	Sample8_F	Sample8_O	Sample9_F	Sample9_O	Sample10_F	Sample10_O	Sample11_F	Sample11_O	Sample12_F	Sample12_O	Sample13_F	Sample13_O	Sample14_F	Sample14_O	Sample15_F	Sample15_O	Sample16_F	Sample16_O	Sample17_F	Sample17_O	Sample18_F	Sample18_O	Sample19_F	Sample19_O	Sample20_F	Sample20_O	Sample21_F	Sample21_O	Sample22_F	Sample22_O	Sample23_F	Sample23_O	Sample24_F	Sample24_O
Sample1_F	1	0.972905
Sample1_O	0.972905	1
Sample2_F			1	0.979023
Sample2_O			0.979023	1
Sample3_F					1	0.952377
Sample3_O					0.952377	1
Sample4_F							1	0.949842
Sample4_O							0.949842	1
Sample5_F									1	0.972629
Sample5_O									0.972629	1
Sample6_F											1	0.965224
Sample6_O											0.965224	1
Sample7_F													1	0.97276
Sample7_O													0.97276	1
Sample8_F															1	0.981531
Sample8_O															0.981531	1
Sample9_F																	1	0.972147
Sample9_O																	0.972147	1
Sample10_F																			1	0.975573
Sample10_O																			0.975573	1
Sample11_F																					1	0.968595
Sample11_O																					0.968595	1
Sample12_F																							1	0.96913
Sample12_O																							0.96913	1
Sample13_F																									1	0.950495
Sample13_O																									0.950495	1
Sample14_F																											1	0.96713
Sample14_O																											0.96713	1
Sample15_F																													1	0.971161
Sample15_O																													0.971161	1
Sample16_F																															1	0.950988
Sample16_O																															0.950988	1
Sample17_F																																	1	0.97061
Sample17_O																																	0.97061	1
Sample18_F																																			1	0.956805
Sample18_O																																			0.956805	1
Sample19_F																																					1	0.978276
Sample19_O																																					0.978276	1
Sample20_F																																							1	0.973772
Sample20_O																																							0.973772	1
Sample21_F																																									1	0.981059
Sample21_O																																									0.981059	1
Sample22_F																																											1	0.973982
Sample22_O																																											0.973982	1
Sample23_F																																													1	0.975197
Sample23_O																																													0.975197	1
Sample24_F																																															1	0.971274
Sample24_O																																															0.971274	1
